# Supplementary material for: Dietary impact on the gut resistome: western diet independently increases the prevalence of antibiotic resistance genes within the gut microbiota
Source: Microbiol Spectr. 2025 Jul 28;13(9):e02766-24. doi: 10.1128/spectrum.02766-24 (PMC12403810; doi:10.1128/spectrum.02766-24)
Supplement: Table S1 — Abx classes. [file spectrum.02766-24-s0004.xlsx]

## Sheet: Sheet1
Antibiotic	Class
2,4-Diamino-6,7-Diisopropylpteridine	Antimetabolite
5-Fluoroorotic Acid	Antimetabolite
Amikacin	Aminoglycoside
Amoxicillin	Beta-lactam
Benzethonium Chloride	Detergent
Bleomycin	DNA
Capreomycin	Cyclic_peptide
Carbenicillin	Beta-lactam
Cefazolin	Cephalosporin
Ceftriaxone	Cephalosporin
Cephalothin	Cephalosporin
Chloramphenicol	Chloramphenicol
Chlortetracycline	Beta-lactam
Cloxacillin	LPS_Binding
Colistin	tRNA_Inhibitor
D,L-Serine Hydroxamate	Tetracycline
Demeclocycline	Detergent
Enoxacin	Fluoroquinolone
Erythromycin	Macrolide
Gentamicin	Aminoglycoside
Kanamycin	Kanamycin
L-Aspartic-b-Hydroxamate	Hydroxamic_acid
Lincomycin	Lincosamide
Lomefloxacin	Fluoroquinolone
Minocycline	Tetracycline
Nafcillin	Beta-lactam
Nalidixic Acid	Fluoroquinolone
Neomycin	Aminoglycoside
Novobiocin	DNA
Ofloxacin	Fluoroquinolone
Oxacillin	Beta-lactam
Paromomycin	Aminoglycoside
Penicillin G	Beta-lactam
Penimepicycline	Tetracycline
Polymyxin B	LPS_Binding
Potassium Tellurite	Potassium_Tellurite
Rifampicin	Rifampin
Sisomicin	Aminoglycoside
Spectinomycin	Aminoglycoside
Spiramycin	Macrolide
Sulfadiazine	Sulfonamide
Sulfamethazine	Sulfonamide
Sulfamethoxazole	Sulfonamide
Sulfathiazole	Sulfonamide
Tetracycline	Tetracycline
Tobramycin	Aminoglycoside
Vancomycin	Vancomycin
