# Supplementary material for: Dietary impact on the gut resistome: western diet independently increases the prevalence of antibiotic resistance genes within the gut microbiota
Source: Microbiol Spectr. 2025 Jul 28;13(9):e02766-24. doi: 10.1128/spectrum.02766-24 (PMC12403810; doi:10.1128/spectrum.02766-24)
Supplement: Table S2 — Metadata for metagenomics. [file spectrum.02766-24-s0005.xlsx]

## Sheet: Metadata
Tube Label	Diet	Duration_Days	Mouse	Experiment	Sample_Type
1SD	SD	49	57	Biolog_1	Cecum
2SD	SD	49	191	Biolog_1	Cecum
3SD	SD	49	192	Biolog_1	Cecum
4SD	SD	49	194	Biolog_1	Cecum
5WD	WD	49	186	Biolog_1	Cecum
6WD	WD	49	187	Biolog_1	Cecum
7WD	WD	49	188	Biolog_1	Cecum
8SD	SD	0	57	Biolog_1	Stool_0
9SD	SD	0	21	Biolog_1	Stool_0
10SD	SD	0	22	Biolog_1	Stool_0
11SD	SD	0	23	Biolog_1	Stool_0
12WD	WD	0	186	Biolog_1	Stool_0
13WD	WD	0	187	Biolog_1	Stool_0
14WD	WD	0	188	Biolog_1	Stool_0
15SD	SD	49	57	Biolog_1	Stool_49
16SD	SD	49	191	Biolog_1	Stool_49
17SD	SD	49	192	Biolog_1	Stool_49
18SD	SD	49	194	Biolog_1	Stool_49
19WD	WD	49	186	Biolog_1	Stool_49
20WD	WD	49	187	Biolog_1	Stool_49
21WD	WD	49	188	Biolog_1	Stool_49
25WD	WD	49	M6	Biolog_2	Cecum
26WD	WD	49	M8	Biolog_2	Cecum
27WD	WD	49	M10	Biolog_2	Cecum
28NT	WT	0	1	Crypt_Microbiome	Cecum
29NT	WT	0	3	Crypt_Microbiome	Cecum
30NT	WT	0	4	Crypt_Microbiome	Cecum
